# Supplementary material for: Development of an In Situ Photo-Crosslinking Antimicrobial Collagen Hydrogel for the Treatment of Infected Wounds
Source: Polymers (Basel). 2023 Dec 13;15(24):4701. doi: 10.3390/polym15244701 (PMC10748037; doi:10.3390/polym15244701)
Supplement: Supplementary file 1 [file polymers-15-04701-s001.zip]

Archive with 1 entries (1 files):
- polymers-2650095-supplementary.pdf
